# Supplementary material for: A hydrophobic Cu/Cu2O sheet catalyst for selective electroreduction of CO to ethanol
Source: Nat Commun. 2023 Jan 31;14:501. doi: 10.1038/s41467-023-36261-1 (PMC9889799; doi:10.1038/s41467-023-36261-1)
Supplement: Supplementary file 2 — Source Data [file 41467_2023_36261_MOESM2_ESM.zip]

Archive with 475 entries (464 files):
- Source data for Figure 4b and Supplementary Figure 11/
- Source data for Figure 4b and Supplementary Figure 11/FL97Plus-software for reading GC data files.zip
- Source data for Figure 4b and Supplementary Figure 11/GC data of calibrating gas/
- Source data for Figure 4b and Supplementary Figure 11/GC data of calibrating gas/BF1-1212-1704-30ppm-1mL.pdf
- Source data for Figure 4b and Supplementary Figure 11/GC data of calibrating gas/BF1-1212-1924-50ppm-1mL.pdf
- Source data for Figure 4b and Supplementary Figure 11/GC data of calibrating gas/BF1-1213-0933-1000ppm-1mL.pdf
- Source data for Figure 4b and Supplementary Figure 11/GC data of calibrating gas/BF1-1213-1253-700ppm.pdf
- Source data for Figure 4b and Supplementary Figure 11/GC data of calibrating gas/BF1-1213-1707-500ppm.pdf
- Source data for Figure 4b and Supplementary Figure 11/GC data of calibrating gas/BF1-1213-1817-300ppm.pdf
- Source data for Figure 4b and Supplementary Figure 11/Gas Products (Supplementary Figure 11a)/
- Source data for Figure 4b and Supplementary Figure 11/Gas Products (Supplementary Figure 11a)/BF1-1-1.pdf
- Source data for Figure 4b and Supplementary Figure 11/Gas Products (Supplementary Figure 11a)/BF1-1-1.src
- Source data for Figure 4b and Supplementary Figure 11/Gas Products (Supplementary Figure 11a)/BF1-1-10.pdf
- Source data for Figure 4b and Supplementary Figure 11/Gas Products (Supplementary Figure 11a)/BF1-1-10.src
- Source data for Figure 4b and Supplementary Figure 11/Gas Products (Supplementary Figure 11a)/BF1-1-11.pdf
- Source data for Figure 4b and Supplementary Figure 11/Gas Products (Supplementary Figure 11a)/BF1-1-11.src
- Source data for Figure 4b and Supplementary Figure 11/Gas Products (Supplementary Figure 11a)/BF1-1-12.pdf
- Source data for Figure 4b and Supplementary Figure 11/Gas Products (Supplementary Figure 11a)/BF1-1-12.src
- Source data for Figure 4b and Supplementary Figure 11/Gas Products (Supplementary Figure 11a)/BF1-1-13.pdf
- Source data for Figure 4b and Supplementary Figure 11/Gas Products (Supplementary Figure 11a)/BF1-1-13.src
- Source data for Figure 4b and Supplementary Figure 11/Gas Products (Supplementary Figure 11a)/BF1-1-14.pdf
- Source data for Figure 4b and Supplementary Figure 11/Gas Products (Supplementary Figure 11a)/BF1-1-14.src
- Source data for Figure 4b and Supplementary Figure 11/Gas Products (Supplementary Figure 11a)/BF1-1-15.pdf
- Source data for Figure 4b and Supplementary Figure 11/Gas Products (Supplementary Figure 11a)/BF1-1-15.src
- Source data for Figure 4b and Supplementary Figure 11/Gas Products (Supplementary Figure 11a)/BF1-1-16.pdf
- Source data for Figure 4b and Supplementary Figure 11/Gas Products (Supplementary Figure 11a)/BF1-1-16.src
- Source data for Figure 4b and Supplementary Figure 11/Gas Products (Supplementary Figure 11a)/BF1-1-17.pdf
- Source data for Figure 4b and Supplementary Figure 11/Gas Products (Supplementary Figure 11a)/BF1-1-17.src
- Source data for Figure 4b and Supplementary Figure 11/Gas Products (Supplementary Figure 11a)/BF1-1-18.pdf
- Source data for Figure 4b and Supplementary Figure 11/Gas Products (Supplementary Figure 11a)/BF1-1-18.src
- Source data for Figure 4b and Supplementary Figure 11/Gas Products (Supplementary Figure 11a)/BF1-1-19.pdf
- Source data for Figure 4b and Supplementary Figure 11/Gas Products (Supplementary Figure 11a)/BF1-1-19.src
- Source data for Figure 4b and Supplementary Figure 11/Gas Products (Supplementary Figure 11a)/BF1-1-2.pdf
- Source data for Figure 4b and Supplementary Figure 11/Gas Products (Supplementary Figure 11a)/BF1-1-2.src
- Source data for Figure 4b and Supplementary Figure 11/Gas Products (Supplementary Figure 11a)/BF1-1-20.pdf
- Source data for Figure 4b and Supplementary Figure 11/Gas Products (Supplementary Figure 11a)/BF1-1-20.src
- Source data for Figure 4b and Supplementary Figure 11/Gas Products (Supplementary Figure 11a)/BF1-1-21.pdf
- Source data for Figure 4b and Supplementary Figure 11/Gas Products (Supplementary Figure 11a)/BF1-1-21.src
- Source data for Figure 4b and Supplementary Figure 11/Gas Products (Supplementary Figure 11a)/BF1-1-22.pdf
- Source data for Figure 4b and Supplementary Figure 11/Gas Products (Supplementary Figure 11a)/BF1-1-22.src
- Source data for Figure 4b and Supplementary Figure 11/Gas Products (Supplementary Figure 11a)/BF1-1-23.pdf
- Source data for Figure 4b and Supplementary Figure 11/Gas Products (Supplementary Figure 11a)/BF1-1-23.src
- Source data for Figure 4b and Supplementary Figure 11/Gas Products (Supplementary Figure 11a)/BF1-1-24.pdf
- Source data for Figure 4b and Supplementary Figure 11/Gas Products (Supplementary Figure 11a)/BF1-1-24.src
- Source data for Figure 4b and Supplementary Figure 11/Gas Products (Supplementary Figure 11a)/BF1-1-25.pdf
- Source data for Figure 4b and Supplementary Figure 11/Gas Products (Supplementary Figure 11a)/BF1-1-25.src
- Source data for Figure 4b and Supplementary Figure 11/Gas Products (Supplementary Figure 11a)/BF1-1-3.pdf
- Source data for Figure 4b and Supplementary Figure 11/Gas Products (Supplementary Figure 11a)/BF1-1-3.src
- Source data for Figure 4b and Supplementary Figure 11/Gas Products (Supplementary Figure 11a)/BF1-1-4.pdf
- Source data for Figure 4b and Supplementary Figure 11/Gas Products (Supplementary Figure 11a)/BF1-1-4.src
- Source data for Figure 4b and Supplementary Figure 11/Gas Products (Supplementary Figure 11a)/BF1-1-5.pdf
- Source data for Figure 4b and Supplementary Figure 11/Gas Products (Supplementary Figure 11a)/BF1-1-5.src
- Source data for Figure 4b and Supplementary Figure 11/Gas Products (Supplementary Figure 11a)/BF1-1-6.pdf
- Source data for Figure 4b and Supplementary Figure 11/Gas Products (Supplementary Figure 11a)/BF1-1-6.src
- Source data for Figure 4b and Supplementary Figure 11/Gas Products (Supplementary Figure 11a)/BF1-1-7.pdf
- Source data for Figure 4b and Supplementary Figure 11/Gas Products (Supplementary Figure 11a)/BF1-1-7.src
- Source data for Figure 4b and Supplementary Figure 11/Gas Products (Supplementary Figure 11a)/BF1-1-8.pdf
- Source data for Figure 4b and Supplementary Figure 11/Gas Products (Supplementary Figure 11a)/BF1-1-8.src
- Source data for Figure 4b and Supplementary Figure 11/Gas Products (Supplementary Figure 11a)/BF1-1-9.pdf
- Source data for Figure 4b and Supplementary Figure 11/Gas Products (Supplementary Figure 11a)/BF1-1-9.src
- Source data for Figure 4b and Supplementary Figure 11/Gas Products (Supplementary Figure 11a)/BT2-1-1.pdf
- Source data for Figure 4b and Supplementary Figure 11/Gas Products (Supplementary Figure 11a)/BT2-1-1.src
- Source data for Figure 4b and Supplementary Figure 11/Gas Products (Supplementary Figure 11a)/BT2-1-10.pdf
- Source data for Figure 4b and Supplementary Figure 11/Gas Products (Supplementary Figure 11a)/BT2-1-10.src
- Source data for Figure 4b and Supplementary Figure 11/Gas Products (Supplementary Figure 11a)/BT2-1-11.pdf
- Source data for Figure 4b and Supplementary Figure 11/Gas Products (Supplementary Figure 11a)/BT2-1-11.src
- Source data for Figure 4b and Supplementary Figure 11/Gas Products (Supplementary Figure 11a)/BT2-1-12.pdf
- Source data for Figure 4b and Supplementary Figure 11/Gas Products (Supplementary Figure 11a)/BT2-1-12.src
- Source data for Figure 4b and Supplementary Figure 11/Gas Products (Supplementary Figure 11a)/BT2-1-13.pdf
- Source data for Figure 4b and Supplementary Figure 11/Gas Products (Supplementary Figure 11a)/BT2-1-13.src
- Source data for Figure 4b and Supplementary Figure 11/Gas Products (Supplementary Figure 11a)/BT2-1-14.pdf
- Source data for Figure 4b and Supplementary Figure 11/Gas Products (Supplementary Figure 11a)/BT2-1-14.src
- Source data for Figure 4b and Supplementary Figure 11/Gas Products (Supplementary Figure 11a)/BT2-1-15.pdf
- Source data for Figure 4b and Supplementary Figure 11/Gas Products (Supplementary Figure 11a)/BT2-1-15.src
- Source data for Figure 4b and Supplementary Figure 11/Gas Products (Supplementary Figure 11a)/BT2-1-16.pdf
- Source data for Figure 4b and Supplementary Figure 11/Gas Products (Supplementary Figure 11a)/BT2-1-16.src
- Source data for Figure 4b and Supplementary Figure 11/Gas Products (Supplementary Figure 11a)/BT2-1-17.pdf
- Source data for Figure 4b and Supplementary Figure 11/Gas Products (Supplementary Figure 11a)/BT2-1-17.src
- Source data for Figure 4b and Supplementary Figure 11/Gas Products (Supplementary Figure 11a)/BT2-1-18.pdf
- Source data for Figure 4b and Supplementary Figure 11/Gas Products (Supplementary Figure 11a)/BT2-1-18.src
- Source data for Figure 4b and Supplementary Figure 11/Gas Products (Supplementary Figure 11a)/BT2-1-19.pdf
- Source data for Figure 4b and Supplementary Figure 11/Gas Products (Supplementary Figure 11a)/BT2-1-19.src
- Source data for Figure 4b and Supplementary Figure 11/Gas Products (Supplementary Figure 11a)/BT2-1-2.pdf
- Source data for Figure 4b and Supplementary Figure 11/Gas Products (Supplementary Figure 11a)/BT2-1-2.src
- Source data for Figure 4b and Supplementary Figure 11/Gas Products (Supplementary Figure 11a)/BT2-1-20.pdf
- Source data for Figure 4b and Supplementary Figure 11/Gas Products (Supplementary Figure 11a)/BT2-1-20.src
- Source data for Figure 4b and Supplementary Figure 11/Gas Products (Supplementary Figure 11a)/BT2-1-21.pdf
- Source data for Figure 4b and Supplementary Figure 11/Gas Products (Supplementary Figure 11a)/BT2-1-21.src
- Source data for Figure 4b and Supplementary Figure 11/Gas Products (Supplementary Figure 11a)/BT2-1-22.pdf
- Source data for Figure 4b and Supplementary Figure 11/Gas Products (Supplementary Figure 11a)/BT2-1-22.src
- Source data for Figure 4b and Supplementary Figure 11/Gas Products (Supplementary Figure 11a)/BT2-1-23.pdf
- Source data for Figure 4b and Supplementary Figure 11/Gas Products (Supplementary Figure 11a)/BT2-1-23.src
- Source data for Figure 4b and Supplementary Figure 11/Gas Products (Supplementary Figure 11a)/BT2-1-24.pdf
- Source data for Figure 4b and Supplementary Figure 11/Gas Products (Supplementary Figure 11a)/BT2-1-24.src
- Source data for Figure 4b and Supplementary Figure 11/Gas Products (Supplementary Figure 11a)/BT2-1-25.pdf
- Source data for Figure 4b and Supplementary Figure 11/Gas Products (Supplementary Figure 11a)/BT2-1-25.src
- Source data for Figure 4b and Supplementary Figure 11/Gas Products (Supplementary Figure 11a)/BT2-1-3.pdf
- Source data for Figure 4b and Supplementary Figure 11/Gas Products (Supplementary Figure 11a)/BT2-1-3.src
- Source data for Figure 4b and Supplementary Figure 11/Gas Products (Supplementary Figure 11a)/BT2-1-4.pdf
- Source data for Figure 4b and Supplementary Figure 11/Gas Products (Supplementary Figure 11a)/BT2-1-4.src
- Source data for Figure 4b and Supplementary Figure 11/Gas Products (Supplementary Figure 11a)/BT2-1-5.pdf
- Source data for Figure 4b and Supplementary Figure 11/Gas Products (Supplementary Figure 11a)/BT2-1-5.src
- Source data for Figure 4b and Supplementary Figure 11/Gas Products (Supplementary Figure 11a)/BT2-1-6.pdf
- Source data for Figure 4b and Supplementary Figure 11/Gas Products (Supplementary Figure 11a)/BT2-1-6.src
- Source data for Figure 4b and Supplementary Figure 11/Gas Products (Supplementary Figure 11a)/BT2-1-7.pdf
- Source data for Figure 4b and Supplementary Figure 11/Gas Products (Supplementary Figure 11a)/BT2-1-7.src
- Source data for Figure 4b and Supplementary Figure 11/Gas Products (Supplementary Figure 11a)/BT2-1-8.pdf
- Source data for Figure 4b and Supplementary Figure 11/Gas Products (Supplementary Figure 11a)/BT2-1-8.src
- Source data for Figure 4b and Supplementary Figure 11/Gas Products (Supplementary Figure 11a)/BT2-1-9.pdf
- Source data for Figure 4b and Supplementary Figure 11/Gas Products (Supplementary Figure 11a)/BT2-1-9.src
- Source data for Figure 4b and Supplementary Figure 11/Gas Products (Supplementry Figure 11b)/
- Source data for Figure 4b and Supplementary Figure 11/Gas Products (Supplementry Figure 11b)/BF1-2-1.pdf
- Source data for Figure 4b and Supplementary Figure 11/Gas Products (Supplementry Figure 11b)/BF1-2-1.src
- Source data for Figure 4b and Supplementary Figure 11/Gas Products (Supplementry Figure 11b)/BF1-2-10.pdf
- Source data for Figure 4b and Supplementary Figure 11/Gas Products (Supplementry Figure 11b)/BF1-2-10.src
- Source data for Figure 4b and Supplementary Figure 11/Gas Products (Supplementry Figure 11b)/BF1-2-11.pdf
- Source data for Figure 4b and Supplementary Figure 11/Gas Products (Supplementry Figure 11b)/BF1-2-11.src
- Source data for Figure 4b and Supplementary Figure 11/Gas Products (Supplementry Figure 11b)/BF1-2-12.pdf
- Source data for Figure 4b and Supplementary Figure 11/Gas Products (Supplementry Figure 11b)/BF1-2-12.src
- Source data for Figure 4b and Supplementary Figure 11/Gas Products (Supplementry Figure 11b)/BF1-2-13.pdf
- Source data for Figure 4b and Supplementary Figure 11/Gas Products (Supplementry Figure 11b)/BF1-2-13.src
- Source data for Figure 4b and Supplementary Figure 11/Gas Products (Supplementry Figure 11b)/BF1-2-14.pdf
- Source data for Figure 4b and Supplementary Figure 11/Gas Products (Supplementry Figure 11b)/BF1-2-14.src
- Source data for Figure 4b and Supplementary Figure 11/Gas Products (Supplementry Figure 11b)/BF1-2-15.pdf
- Source data for Figure 4b and Supplementary Figure 11/Gas Products (Supplementry Figure 11b)/BF1-2-15.src
- Source data for Figure 4b and Supplementary Figure 11/Gas Products (Supplementry Figure 11b)/BF1-2-16.pdf
- Source data for Figure 4b and Supplementary Figure 11/Gas Products (Supplementry Figure 11b)/BF1-2-16.src
- Source data for Figure 4b and Supplementary Figure 11/Gas Products (Supplementry Figure 11b)/BF1-2-17.pdf
- Source data for Figure 4b and Supplementary Figure 11/Gas Products (Supplementry Figure 11b)/BF1-2-17.src
- Source data for Figure 4b and Supplementary Figure 11/Gas Products (Supplementry Figure 11b)/BF1-2-18.pdf
- Source data for Figure 4b and Supplementary Figure 11/Gas Products (Supplementry Figure 11b)/BF1-2-18.src
- Source data for Figure 4b and Supplementary Figure 11/Gas Products (Supplementry Figure 11b)/BF1-2-19.pdf
- Source data for Figure 4b and Supplementary Figure 11/Gas Products (Supplementry Figure 11b)/BF1-2-19.src
- Source data for Figure 4b and Supplementary Figure 11/Gas Products (Supplementry Figure 11b)/BF1-2-2.pdf
- Source data for Figure 4b and Supplementary Figure 11/Gas Products (Supplementry Figure 11b)/BF1-2-2.src
- Source data for Figure 4b and Supplementary Figure 11/Gas Products (Supplementry Figure 11b)/BF1-2-20.pdf
- Source data for Figure 4b and Supplementary Figure 11/Gas Products (Supplementry Figure 11b)/BF1-2-20.src
- Source data for Figure 4b and Supplementary Figure 11/Gas Products (Supplementry Figure 11b)/BF1-2-21.pdf
- Source data for Figure 4b and Supplementary Figure 11/Gas Products (Supplementry Figure 11b)/BF1-2-21.src
- Source data for Figure 4b and Supplementary Figure 11/Gas Products (Supplementry Figure 11b)/BF1-2-22.pdf
- Source data for Figure 4b and Supplementary Figure 11/Gas Products (Supplementry Figure 11b)/BF1-2-22.src
- Source data for Figure 4b and Supplementary Figure 11/Gas Products (Supplementry Figure 11b)/BF1-2-23.pdf
- Source data for Figure 4b and Supplementary Figure 11/Gas Products (Supplementry Figure 11b)/BF1-2-23.src
- Source data for Figure 4b and Supplementary Figure 11/Gas Products (Supplementry Figure 11b)/BF1-2-24.pdf
- Source data for Figure 4b and Supplementary Figure 11/Gas Products (Supplementry Figure 11b)/BF1-2-24.src
- Source data for Figure 4b and Supplementary Figure 11/Gas Products (Supplementry Figure 11b)/BF1-2-25.pdf
- Source data for Figure 4b and Supplementary Figure 11/Gas Products (Supplementry Figure 11b)/BF1-2-25.src
- Source data for Figure 4b and Supplementary Figure 11/Gas Products (Supplementry Figure 11b)/BF1-2-3.pdf
- Source data for Figure 4b and Supplementary Figure 11/Gas Products (Supplementry Figure 11b)/BF1-2-3.src
- Source data for Figure 4b and Supplementary Figure 11/Gas Products (Supplementry Figure 11b)/BF1-2-4.pdf
- Source data for Figure 4b and Supplementary Figure 11/Gas Products (Supplementry Figure 11b)/BF1-2-4.src
- Source data for Figure 4b and Supplementary Figure 11/Gas Products (Supplementry Figure 11b)/BF1-2-5.pdf
- Source data for Figure 4b and Supplementary Figure 11/Gas Products (Supplementry Figure 11b)/BF1-2-5.src
- Source data for Figure 4b and Supplementary Figure 11/Gas Products (Supplementry Figure 11b)/BF1-2-6.pdf
- Source data for Figure 4b and Supplementary Figure 11/Gas Products (Supplementry Figure 11b)/BF1-2-6.src
- Source data for Figure 4b and Supplementary Figure 11/Gas Products (Supplementry Figure 11b)/BF1-2-7.pdf
- Source data for Figure 4b and Supplementary Figure 11/Gas Products (Supplementry Figure 11b)/BF1-2-7.src
- Source data for Figure 4b and Supplementary Figure 11/Gas Products (Supplementry Figure 11b)/BF1-2-8.pdf
- Source data for Figure 4b and Supplementary Figure 11/Gas Products (Supplementry Figure 11b)/BF1-2-8.src
- Source data for Figure 4b and Supplementary Figure 11/Gas Products (Supplementry Figure 11b)/BF1-2-9.pdf
- Source data for Figure 4b and Supplementary Figure 11/Gas Products (Supplementry Figure 11b)/BF1-2-9.src
- Source data for Figure 4b and Supplementary Figure 11/Gas Products (Supplementry Figure 11b)/BT2-2-1.pdf
- Source data for Figure 4b and Supplementary Figure 11/Gas Products (Supplementry Figure 11b)/BT2-2-1.src
- Source data for Figure 4b and Supplementary Figure 11/Gas Products (Supplementry Figure 11b)/BT2-2-10.pdf
- Source data for Figure 4b and Supplementary Figure 11/Gas Products (Supplementry Figure 11b)/BT2-2-10.src
- Source data for Figure 4b and Supplementary Figure 11/Gas Products (Supplementry Figure 11b)/BT2-2-11.pdf
- Source data for Figure 4b and Supplementary Figure 11/Gas Products (Supplementry Figure 11b)/BT2-2-11.src
- Source data for Figure 4b and Supplementary Figure 11/Gas Products (Supplementry Figure 11b)/BT2-2-12.pdf
- Source data for Figure 4b and Supplementary Figure 11/Gas Products (Supplementry Figure 11b)/BT2-2-12.src
- Source data for Figure 4b and Supplementary Figure 11/Gas Products (Supplementry Figure 11b)/BT2-2-13.pdf
- Source data for Figure 4b and Supplementary Figure 11/Gas Products (Supplementry Figure 11b)/BT2-2-13.src
- Source data for Figure 4b and Supplementary Figure 11/Gas Products (Supplementry Figure 11b)/BT2-2-14.pdf
- Source data for Figure 4b and Supplementary Figure 11/Gas Products (Supplementry Figure 11b)/BT2-2-14.src
- Source data for Figure 4b and Supplementary Figure 11/Gas Products (Supplementry Figure 11b)/BT2-2-15.pdf
- Source data for Figure 4b and Supplementary Figure 11/Gas Products (Supplementry Figure 11b)/BT2-2-15.src
- Source data for Figure 4b and Supplementary Figure 11/Gas Products (Supplementry Figure 11b)/BT2-2-16.pdf
- Source data for Figure 4b and Supplementary Figure 11/Gas Products (Supplementry Figure 11b)/BT2-2-16.src
- Source data for Figure 4b and Supplementary Figure 11/Gas Products (Supplementry Figure 11b)/BT2-2-17.pdf
- Source data for Figure 4b and Supplementary Figure 11/Gas Products (Supplementry Figure 11b)/BT2-2-17.src
- Source data for Figure 4b and Supplementary Figure 11/Gas Products (Supplementry Figure 11b)/BT2-2-18.pdf
- Source data for Figure 4b and Supplementary Figure 11/Gas Products (Supplementry Figure 11b)/BT2-2-18.src
- Source data for Figure 4b and Supplementary Figure 11/Gas Products (Supplementry Figure 11b)/BT2-2-19.pdf
- Source data for Figure 4b and Supplementary Figure 11/Gas Products (Supplementry Figure 11b)/BT2-2-19.src
- Source data for Figure 4b and Supplementary Figure 11/Gas Products (Supplementry Figure 11b)/BT2-2-2.pdf
- Source data for Figure 4b and Supplementary Figure 11/Gas Products (Supplementry Figure 11b)/BT2-2-2.src
- Source data for Figure 4b and Supplementary Figure 11/Gas Products (Supplementry Figure 11b)/BT2-2-20.pdf
- Source data for Figure 4b and Supplementary Figure 11/Gas Products (Supplementry Figure 11b)/BT2-2-20.src
- Source data for Figure 4b and Supplementary Figure 11/Gas Products (Supplementry Figure 11b)/BT2-2-21.pdf
- Source data for Figure 4b and Supplementary Figure 11/Gas Products (Supplementry Figure 11b)/BT2-2-21.src
- Source data for Figure 4b and Supplementary Figure 11/Gas Products (Supplementry Figure 11b)/BT2-2-22.pdf
- Source data for Figure 4b and Supplementary Figure 11/Gas Products (Supplementry Figure 11b)/BT2-2-22.src
- Source data for Figure 4b and Supplementary Figure 11/Gas Products (Supplementry Figure 11b)/BT2-2-23.pdf
- Source data for Figure 4b and Supplementary Figure 11/Gas Products (Supplementry Figure 11b)/BT2-2-23.src
- Source data for Figure 4b and Supplementary Figure 11/Gas Products (Supplementry Figure 11b)/BT2-2-24.pdf
- Source data for Figure 4b and Supplementary Figure 11/Gas Products (Supplementry Figure 11b)/BT2-2-24.src
- Source data for Figure 4b and Supplementary Figure 11/Gas Products (Supplementry Figure 11b)/BT2-2-25.pdf
- Source data for Figure 4b and Supplementary Figure 11/Gas Products (Supplementry Figure 11b)/BT2-2-25.src
- Source data for Figure 4b and Supplementary Figure 11/Gas Products (Supplementry Figure 11b)/BT2-2-3.pdf
- Source data for Figure 4b and Supplementary Figure 11/Gas Products (Supplementry Figure 11b)/BT2-2-3.src
- Source data for Figure 4b and Supplementary Figure 11/Gas Products (Supplementry Figure 11b)/BT2-2-4.pdf
- Source data for Figure 4b and Supplementary Figure 11/Gas Products (Supplementry Figure 11b)/BT2-2-4.src
- Source data for Figure 4b and Supplementary Figure 11/Gas Products (Supplementry Figure 11b)/BT2-2-5.pdf
- Source data for Figure 4b and Supplementary Figure 11/Gas Products (Supplementry Figure 11b)/BT2-2-5.src
- Source data for Figure 4b and Supplementary Figure 11/Gas Products (Supplementry Figure 11b)/BT2-2-6.pdf
- Source data for Figure 4b and Supplementary Figure 11/Gas Products (Supplementry Figure 11b)/BT2-2-6.src
- Source data for Figure 4b and Supplementary Figure 11/Gas Products (Supplementry Figure 11b)/BT2-2-7.pdf
- Source data for Figure 4b and Supplementary Figure 11/Gas Products (Supplementry Figure 11b)/BT2-2-7.src
- Source data for Figure 4b and Supplementary Figure 11/Gas Products (Supplementry Figure 11b)/BT2-2-8.pdf
- Source data for Figure 4b and Supplementary Figure 11/Gas Products (Supplementry Figure 11b)/BT2-2-8.src
- Source data for Figure 4b and Supplementary Figure 11/Gas Products (Supplementry Figure 11b)/BT2-2-9.pdf
- Source data for Figure 4b and Supplementary Figure 11/Gas Products (Supplementry Figure 11b)/BT2-2-9.src
- Source data for Figure 4b and Supplementary Figure 11/Gas Products( Figure 4b)/
- Source data for Figure 4b and Supplementary Figure 11/Gas Products( Figure 4b)/BF1-3-1.pdf
- Source data for Figure 4b and Supplementary Figure 11/Gas Products( Figure 4b)/BF1-3-1.src
- Source data for Figure 4b and Supplementary Figure 11/Gas Products( Figure 4b)/BF1-3-10.pdf
- Source data for Figure 4b and Supplementary Figure 11/Gas Products( Figure 4b)/BF1-3-10.src
- Source data for Figure 4b and Supplementary Figure 11/Gas Products( Figure 4b)/BF1-3-11.pdf
- Source data for Figure 4b and Supplementary Figure 11/Gas Products( Figure 4b)/BF1-3-11.src
- Source data for Figure 4b and Supplementary Figure 11/Gas Products( Figure 4b)/BF1-3-12.pdf
- Source data for Figure 4b and Supplementary Figure 11/Gas Products( Figure 4b)/BF1-3-12.src
- Source data for Figure 4b and Supplementary Figure 11/Gas Products( Figure 4b)/BF1-3-13.pdf
- Source data for Figure 4b and Supplementary Figure 11/Gas Products( Figure 4b)/BF1-3-13.src
- Source data for Figure 4b and Supplementary Figure 11/Gas Products( Figure 4b)/BF1-3-14.pdf
- Source data for Figure 4b and Supplementary Figure 11/Gas Products( Figure 4b)/BF1-3-14.src
- Source data for Figure 4b and Supplementary Figure 11/Gas Products( Figure 4b)/BF1-3-15.pdf
- Source data for Figure 4b and Supplementary Figure 11/Gas Products( Figure 4b)/BF1-3-15.src
- Source data for Figure 4b and Supplementary Figure 11/Gas Products( Figure 4b)/BF1-3-16.pdf
- Source data for Figure 4b and Supplementary Figure 11/Gas Products( Figure 4b)/BF1-3-16.src
- Source data for Figure 4b and Supplementary Figure 11/Gas Products( Figure 4b)/BF1-3-17.pdf
- Source data for Figure 4b and Supplementary Figure 11/Gas Products( Figure 4b)/BF1-3-17.src
- Source data for Figure 4b and Supplementary Figure 11/Gas Products( Figure 4b)/BF1-3-18.pdf
- Source data for Figure 4b and Supplementary Figure 11/Gas Products( Figure 4b)/BF1-3-18.src
- Source data for Figure 4b and Supplementary Figure 11/Gas Products( Figure 4b)/BF1-3-19.pdf
- Source data for Figure 4b and Supplementary Figure 11/Gas Products( Figure 4b)/BF1-3-19.src
- Source data for Figure 4b and Supplementary Figure 11/Gas Products( Figure 4b)/BF1-3-2.pdf
- Source data for Figure 4b and Supplementary Figure 11/Gas Products( Figure 4b)/BF1-3-2.src
- Source data for Figure 4b and Supplementary Figure 11/Gas Products( Figure 4b)/BF1-3-20.pdf
- Source data for Figure 4b and Supplementary Figure 11/Gas Products( Figure 4b)/BF1-3-20.src
- Source data for Figure 4b and Supplementary Figure 11/Gas Products( Figure 4b)/BF1-3-21.pdf
- Source data for Figure 4b and Supplementary Figure 11/Gas Products( Figure 4b)/BF1-3-21.src
- Source data for Figure 4b and Supplementary Figure 11/Gas Products( Figure 4b)/BF1-3-22.pdf
- Source data for Figure 4b and Supplementary Figure 11/Gas Products( Figure 4b)/BF1-3-22.src
- Source data for Figure 4b and Supplementary Figure 11/Gas Products( Figure 4b)/BF1-3-23.pdf
- Source data for Figure 4b and Supplementary Figure 11/Gas Products( Figure 4b)/BF1-3-23.src
- Source data for Figure 4b and Supplementary Figure 11/Gas Products( Figure 4b)/BF1-3-24.pdf
- Source data for Figure 4b and Supplementary Figure 11/Gas Products( Figure 4b)/BF1-3-24.src
- Source data for Figure 4b and Supplementary Figure 11/Gas Products( Figure 4b)/BF1-3-25.pdf
- Source data for Figure 4b and Supplementary Figure 11/Gas Products( Figure 4b)/BF1-3-25.src
- Source data for Figure 4b and Supplementary Figure 11/Gas Products( Figure 4b)/BF1-3-3.pdf
- Source data for Figure 4b and Supplementary Figure 11/Gas Products( Figure 4b)/BF1-3-3.src
- Source data for Figure 4b and Supplementary Figure 11/Gas Products( Figure 4b)/BF1-3-4.pdf
- Source data for Figure 4b and Supplementary Figure 11/Gas Products( Figure 4b)/BF1-3-4.src
- Source data for Figure 4b and Supplementary Figure 11/Gas Products( Figure 4b)/BF1-3-5.pdf
- Source data for Figure 4b and Supplementary Figure 11/Gas Products( Figure 4b)/BF1-3-5.src
- Source data for Figure 4b and Supplementary Figure 11/Gas Products( Figure 4b)/BF1-3-6.pdf
- Source data for Figure 4b and Supplementary Figure 11/Gas Products( Figure 4b)/BF1-3-6.src
- Source data for Figure 4b and Supplementary Figure 11/Gas Products( Figure 4b)/BF1-3-7.pdf
- Source data for Figure 4b and Supplementary Figure 11/Gas Products( Figure 4b)/BF1-3-7.src
- Source data for Figure 4b and Supplementary Figure 11/Gas Products( Figure 4b)/BF1-3-8.pdf
- Source data for Figure 4b and Supplementary Figure 11/Gas Products( Figure 4b)/BF1-3-8.src
- Source data for Figure 4b and Supplementary Figure 11/Gas Products( Figure 4b)/BF1-3-9.pdf
- Source data for Figure 4b and Supplementary Figure 11/Gas Products( Figure 4b)/BF1-3-9.src
- Source data for Figure 4b and Supplementary Figure 11/Gas Products( Figure 4b)/BT2-3-1.pdf
- Source data for Figure 4b and Supplementary Figure 11/Gas Products( Figure 4b)/BT2-3-1.src
- Source data for Figure 4b and Supplementary Figure 11/Gas Products( Figure 4b)/BT2-3-10.pdf
- Source data for Figure 4b and Supplementary Figure 11/Gas Products( Figure 4b)/BT2-3-10.src
- Source data for Figure 4b and Supplementary Figure 11/Gas Products( Figure 4b)/BT2-3-11.pdf
- Source data for Figure 4b and Supplementary Figure 11/Gas Products( Figure 4b)/BT2-3-11.src
- Source data for Figure 4b and Supplementary Figure 11/Gas Products( Figure 4b)/BT2-3-12.pdf
- Source data for Figure 4b and Supplementary Figure 11/Gas Products( Figure 4b)/BT2-3-12.src
- Source data for Figure 4b and Supplementary Figure 11/Gas Products( Figure 4b)/BT2-3-13.pdf
- Source data for Figure 4b and Supplementary Figure 11/Gas Products( Figure 4b)/BT2-3-13.src
- Source data for Figure 4b and Supplementary Figure 11/Gas Products( Figure 4b)/BT2-3-14.pdf
- Source data for Figure 4b and Supplementary Figure 11/Gas Products( Figure 4b)/BT2-3-14.src
- Source data for Figure 4b and Supplementary Figure 11/Gas Products( Figure 4b)/BT2-3-15.pdf
- Source data for Figure 4b and Supplementary Figure 11/Gas Products( Figure 4b)/BT2-3-15.src
- Source data for Figure 4b and Supplementary Figure 11/Gas Products( Figure 4b)/BT2-3-16.pdf
- Source data for Figure 4b and Supplementary Figure 11/Gas Products( Figure 4b)/BT2-3-16.src
- Source data for Figure 4b and Supplementary Figure 11/Gas Products( Figure 4b)/BT2-3-17.pdf
- Source data for Figure 4b and Supplementary Figure 11/Gas Products( Figure 4b)/BT2-3-17.src
- Source data for Figure 4b and Supplementary Figure 11/Gas Products( Figure 4b)/BT2-3-18.pdf
- Source data for Figure 4b and Supplementary Figure 11/Gas Products( Figure 4b)/BT2-3-18.src
- Source data for Figure 4b and Supplementary Figure 11/Gas Products( Figure 4b)/BT2-3-19.pdf
- Source data for Figure 4b and Supplementary Figure 11/Gas Products( Figure 4b)/BT2-3-19.src
- Source data for Figure 4b and Supplementary Figure 11/Gas Products( Figure 4b)/BT2-3-2.pdf
- Source data for Figure 4b and Supplementary Figure 11/Gas Products( Figure 4b)/BT2-3-2.src
- Source data for Figure 4b and Supplementary Figure 11/Gas Products( Figure 4b)/BT2-3-20.pdf
- Source data for Figure 4b and Supplementary Figure 11/Gas Products( Figure 4b)/BT2-3-20.src
- Source data for Figure 4b and Supplementary Figure 11/Gas Products( Figure 4b)/BT2-3-21.pdf
- Source data for Figure 4b and Supplementary Figure 11/Gas Products( Figure 4b)/BT2-3-21.src
- Source data for Figure 4b and Supplementary Figure 11/Gas Products( Figure 4b)/BT2-3-22.pdf
- Source data for Figure 4b and Supplementary Figure 11/Gas Products( Figure 4b)/BT2-3-22.src
- Source data for Figure 4b and Supplementary Figure 11/Gas Products( Figure 4b)/BT2-3-23.pdf
- Source data for Figure 4b and Supplementary Figure 11/Gas Products( Figure 4b)/BT2-3-23.src
- Source data for Figure 4b and Supplementary Figure 11/Gas Products( Figure 4b)/BT2-3-24.pdf
- Source data for Figure 4b and Supplementary Figure 11/Gas Products( Figure 4b)/BT2-3-24.src
- Source data for Figure 4b and Supplementary Figure 11/Gas Products( Figure 4b)/BT2-3-25.pdf
- Source data for Figure 4b and Supplementary Figure 11/Gas Products( Figure 4b)/BT2-3-25.src
- Source data for Figure 4b and Supplementary Figure 11/Gas Products( Figure 4b)/BT2-3-3.pdf
- Source data for Figure 4b and Supplementary Figure 11/Gas Products( Figure 4b)/BT2-3-3.src
[truncated: 175 more entries]
